# Supplementary material for: Safety and efficacy comparison of single-stage and two-stage ERCP combined with laparoscopic cholecystectomy: a meta-analysis and systematic review
Source: Front Med (Lausanne). 2025 Nov 27;12:1713857. doi: 10.3389/fmed.2025.1713857 (PMC12695829; doi:10.3389/fmed.2025.1713857)
Supplement: Supplementary file 1 [file Table_1.xlsx]

## Sheet: 总表
	title	author	t1	t1	n1	n2	Morbidity1	Morbidity2	Clinical pancreatitis1	Clinical pancreatitis2	Success1	Success2	hyperamylasia1	hyperamylasia2	Hyperamylasemia
1	Preoperative endoscopic sphincterotomy versus laparoendoscopic rendezvous in patients with gallbladder and bile duct stones	Morino M 2006	sequential	Rendezvous	45	46	3.96	2.99	0	1.012	36	44	1.98	1.012
2	Two‐stage treatment with preoperative endoscopic retrograde cholangiopancreatography (ERCP) compared with single‐stage treatment with intraoperative ERCP for patients with symptomatic cholelithiasis with possible choledocholithiasis.	Rábago LR 2006	术前 ERCP组	术中 ERCP rendezvous technique	64	59	14	5	12.7	1.7	61.824	53.218
3	Randomised study on single stage laparo-endoscopic rendezvous (intra-operative ERCP) procedure versus two stage approach (Pre-operative ERCP followed by laparoscopic cholecystectomy) for the management of cholelithiasis with choledocholithiasis	Sahoo MR 2014	术前 ERCP组	术中 ERCP rendezvous technique	41	42			5	0	29	38	9	0
4	Laparoendoscopic rendezvous versus preoperative ERCP and laparoscopic cholecystectomy for the management of cholecysto‐choledocholithiasis: interim analysis of a controlled randomized trial.	Tzovaras G 2012	术前 ERCP组	LERV	49	50	12	14	0	0	45	47	13	7
5	Use of the laparoscopic-endoscopic approach, the so-called "rendezvous" technique, in cholecystocholedocholithiasis: a valid method in cases with patient-related risk factors for post-ERCP pancreatitis	Lella F 2006	术前 ERCP组	LERV	60	60			6	0			15	1
6	Preoperative versus intraoperative endoscopic sphincterotomy for management of common bile duct stones	ElGeidie AA 2011	术前 ERCP组	LERV	100	98	3	4			95	95.844
7	A prospective randomized trial comparing two-stage versus single-stage management of patients with gallstone disease and common bile duct stones	Bansal VK 2010	术前 ERCP组	LERV	15	15					13.005	14.025
9	Single-stage laparoscopic common bile duct exploration and cholecystectomy versus two-stage endoscopic stone extraction followed by laparoscopic cholecystectomy for patients with concomitant gallbladder stones and common bile duct stones: a randomized controlled trial	Bansal VK 2014			84	84	19	20	3	0	74.004	79.044
10	Laparo-endoscopic rendez-vous versus sequential "delayed" approach in patients with choledocholithiasis	Pesce A 2017			47	44	8	8			29	44

## Sheet: Morbidity
ID	Study	n1	n2	yes1	yes2	no1	no2
1	Morino M 2006	45	46	3.96	2.99	41.04	43.01
2	Rábago LR 2006	64	59	14	5	50	54
4	Tzovaras G 2012	49	50	12	14	37	36
6	ElGeidie AA 2011	100	98	3	4	97	94
10	Pesce A 2017	47	44	8	8	39	36

## Sheet: 成功率
ID	Study	n1	n2	yes1	yes2	no1	no2
1	Morino M 2006	45	46	36	44	9	2
2	Rábago LR 2006	64	59	61.824	53.218	2.176	5.782
3	Sahoo MR 2014	41	42	29	38	12	4
4	Tzovaras G 2012	49	50	45	47	4	3
6	ElGeidie AA 2011	100	98	95	95.844	5	2.156
7	Bansal VK 2010	15	15	13.005	14.025	1.995	0.975
9	Bansal VK 2014	84	84	74.004	79.044	9.996	4.956
10	Pesce A 2017	47	44	29	44	18	0

## Sheet: 淀粉
ID	Study	n1	n2	yes1	yes2	no1	no2
1	Morino M 2006	45	46	1.98	1.012	43.02	44.988
3	Sahoo MR 2014	41	42	9	0	32	42
4	Tzovaras G 2012	49	50	13	7	36	43
5	Lella F 2006	60	60	15	1	45	59

## Sheet: 胰腺炎
ID	Study	n1	n2	yes1	yes2	no1	no2
1	Morino M 2006	45	46	0	1.012	45	44.988
2	Rábago LR 2006	64	59	12.7	1.7	51.3	57.3
3	Sahoo MR 2014	41	42	5	0	36	42
5	Lella F 2006	60	60	6	0	54	60
9	Bansal VK 2014	84	84	3	0	81	84
